# Supplementary material for: Partial Deletion of Cxcl12 from Hippocampal Cajal–Retzius Cells Does Not Disrupt Dentate Gyrus Development or Neurobehaviors
Source: eNeuro. 2026 Jan 7;13(1):ENEURO.0245-25.2025. doi: 10.1523/ENEURO.0245-25.2025 (PMC12803706; doi:10.1523/ENEURO.0245-25.2025)
Supplement: Figure 1-1 — Statistical summary table. Detailed statistical information, including the type of test performed, statistical values, and significance levels, for all analyses. Download Figure 1-1, XLS file. [file eneuro-13-ENEURO.0245-25.2025-s001.xls]

## Sheet: Sheet1
Table 1-1. Summary of statistical analysis
Experiment	Test	P-value	t, df	F, DFn, Dfd
Figure 1C		P0 vs. P5: **, 0.0050; P0 vs. P10: **, 0.0029; P0 vs. 12 weeks, *, 0.0463;
	Nested 1 way ANOVA	P5 vs. P10: 0.5230; P5 vs. 12 weeks: 0.0707; P10 vs. 12 weeks: *, 0.0252		33.32, 3, 4
Figure 1D		P0 vs. P5: ***, 0.0003; P0 vs. P10: ***, 0.002; P0 vs. 12 weeks, ****, < 0.0001;
	Nested 1 way ANOVA	P5 vs. P10: 0.2241; P5 vs. 12 weeks: **, 0.0037; P10 vs. 12 weeks: *, 0.0151		219.6, 3, 4
Figure 1E		P0 vs. P5: 0.9950; P0 vs. P10: 0.4538; P0 vs. 12 weeks, **, < 0.0028;
	Nested 1 way ANOVA	P5 vs. P10: 0.5648; P5 vs. 12 weeks: **, 0.0030; P10 vs. 12 weeks: **, 0.0067		37.20, 3, 4
Figure 2A
	Nested t-test	***, 0.001	t=8.961, df=6	5.054, 3, 59
Figure 2C		p73-Cre; Cxcl12flox/+ vs. Cxcl12flox: 0.7153;
		p73-Cre; Cxcl12flox/flox vs. Cxcl12flox: 0.9523;
CR cell density at P5	Nested 1 way ANOVA	p73-Cre; Cxcl12flox/flox vs. p73-Cre; Cxcl12flox/+: 0.8725		0.3289, 2, 6
Figure 2C		p73-Cre; Cxcl12flox/+ vs. Cxcl12flox: 0.9964;
		p73-Cre; Cxcl12flox/flox vs. Cxcl12flox: 0.7690;
CR cell density at P20	Nested 1 way ANOVA	p73-Cre; Cxcl12flox/flox vs. p73-Cre; Cxcl12flox/+: 0.7302		0.3683, 2, 6
Figure 2C		p73-Cre; Cxcl12flox/+ vs. Cxcl12flox: 0.6726;
		p73-Cre; Cxcl12flox/flox vs. Cxcl12flox: 0.8798;
CR cell density at 12 weeks	Nested 1 way ANOVA	p73-Cre; Cxcl12flox/flox vs. p73-Cre; Cxcl12flox/+: 0.8940		0.3872, 2, 6
Figure 3B		p73-Cre; Cxcl12flox/+ vs. Cxcl12flox: 0.9984;
		p73-Cre; Cxcl12flox/flox vs. Cxcl12flox: 0.7772;
	Nested 1 way ANOVA	p73-Cre; Cxcl12flox/flox vs. p73-Cre; Cxcl12flox/+: 0.7495		0.3597, 2, 3
Figure 3D		p73-Cre; Cxcl12flox/+ vs. Cxcl12flox: 0.3860;
		p73-Cre; Cxcl12flox/flox vs. Cxcl12flox: 0.3446;
	Nested 1 way ANOVA	p73-Cre; Cxcl12flox/flox vs. p73-Cre; Cxcl12flox/+: 0.9914		1.755, 2, 3
Figure 3E		p73-Cre; Cxcl12flox/+ vs. Cxcl12flox: 0.8675;
		p73-Cre; Cxcl12flox/flox vs. Cxcl12flox: 0.9567;
	Nested 1 way ANOVA	p73-Cre; Cxcl12flox/flox vs. p73-Cre; Cxcl12flox/+: 0.7259		0.3337, 2, 3
Figure 3H		p73-Cre; Cxcl12flox/+ vs. Cxcl12flox: 0.9171;
		p73-Cre; Cxcl12flox/flox vs. Cxcl12flox: > 0.9999;
	Nested 1 way ANOVA	p73-Cre; Cxcl12flox/flox vs. p73-Cre; Cxcl12flox/+: 0.9171		0.1062, 2, 6
Figure 4B		p73-Cre; Cxcl12flox/+ vs. Cxcl12flox: 0.2110;
		p73-Cre; Cxcl12flox/flox vs. Cxcl12flox: 0.4868;
	Nested 1 way ANOVA	p73-Cre; Cxcl12flox/flox vs. p73-Cre; Cxcl12flox/+: 0.6585		2.514, 2, 3
Figure 4C		p73-Cre; Cxcl12flox/+ vs. Cxcl12flox: 0.6256;
		p73-Cre; Cxcl12flox/flox vs. Cxcl12flox: 0.9377;
	Nested 1 way ANOVA	p73-Cre; Cxcl12flox/flox vs. p73-Cre; Cxcl12flox/+: 0.4662		0.9772, 2, 3
Figure 4D		p73-Cre; Cxcl12flox/+ vs. Cxcl12flox: 0.2177;
		p73-Cre; Cxcl12flox/flox vs. Cxcl12flox: 0.4493;
	Nested 1 way ANOVA	p73-Cre; Cxcl12flox/flox vs. p73-Cre; Cxcl12flox/+: 0.7240		2.468, 2, 3
Figure 5B		p73-Cre; Cxcl12flox/+ vs. Cxcl12flox: 0.7364;
		p73-Cre; Cxcl12flox/flox vs. Cxcl12flox: 0.9988;
	Nested 1 way ANOVA	p73-Cre; Cxcl12flox/flox vs. p73-Cre; Cxcl12flox/+: 0.7120		0.4373, 2, 3
Figure 5C		p73-Cre; Cxcl12flox/+ vs. Cxcl12flox: 0.8387;
		p73-Cre; Cxcl12flox/flox vs. Cxcl12flox: 0.5307;
	Nested 1 way ANOVA	p73-Cre; Cxcl12flox/flox vs. p73-Cre; Cxcl12flox/+: 0.3154		1.647, 2, 3
Figure 5D		p73-Cre; Cxcl12flox/+ vs. Cxcl12flox: 0.8999;
		p73-Cre; Cxcl12flox/flox vs. Cxcl12flox: 0.6360;
	Nested 1 way ANOVA	p73-Cre; Cxcl12flox/flox vs. p73-Cre; Cxcl12flox/+: 0.4343		1.063, 2, 3
Figure 6A		p73-Cre; Cxcl12flox/+ vs. Cxcl12flox: 0.8578;
		p73-Cre; Cxcl12flox/flox vs. Cxcl12flox: 0.9627;
	Nested 1 way ANOVA	p73-Cre; Cxcl12flox/flox vs. p73-Cre; Cxcl12flox/+: 0.7255		0.3190, 2, 6
Figure 6B		p73-Cre; Cxcl12flox/+ vs. Cxcl12flox: 0.3168;
		p73-Cre; Cxcl12flox/flox vs. Cxcl12flox: 0.0931;
CA width 12 weeks	Nested 1 way ANOVA	p73-Cre; Cxcl12flox/flox vs. p73-Cre; Cxcl12flox/+: 0.5211		5.321, 2, 3
Figure 6B		p73-Cre; Cxcl12flox/+ vs. Cxcl12flox: 0.9861;
		p73-Cre; Cxcl12flox/flox vs. Cxcl12flox: 0.9544;
DG area 12 weeks	Nested 1 way ANOVA	p73-Cre; Cxcl12flox/flox vs. p73-Cre; Cxcl12flox/+: 0.8946		0.1044, 2, 24
Figure 6C		p73-Cre; Cxcl12flox/+ vs. Cxcl12flox: 0.9439;
		p73-Cre; Cxcl12flox/flox vs. Cxcl12flox: 0.8886;
PROX1+	Nested 1 way ANOVA	p73-Cre; Cxcl12flox/flox vs. p73-Cre; Cxcl12flox/+: 0.9916		0.1182, 2, 3
Figure 6C		p73-Cre; Cxcl12flox/+ vs. Cxcl12flox: 0.9286;
		p73-Cre; Cxcl12flox/flox vs. Cxcl12flox: 0.7522;
CTIP2+	Nested 1 way ANOVA	p73-Cre; Cxcl12flox/flox vs. p73-Cre; Cxcl12flox/+: 0.9367		0.2849, 2, 3
Figure 6D		p73-Cre; Cxcl12flox/+ vs. Cxcl12flox: 0.9868;
		p73-Cre; Cxcl12flox/flox vs. Cxcl12flox: 0.9939;
GFAP+ SOX2+ Total	Nested 1 way ANOVA	p73-Cre; Cxcl12flox/flox vs. p73-Cre; Cxcl12flox/+: 0.9634		0.03444, 2, 6
Figure 6D		p73-Cre; Cxcl12flox/+ vs. Cxcl12flox: 0.7305;
		p73-Cre; Cxcl12flox/flox vs. Cxcl12flox: 0.4275;
GFAP+ SOX2+ Proliferating (Ki67+)	Nested 1 way ANOVA	p73-Cre; Cxcl12flox/flox vs. p73-Cre; Cxcl12flox/+: 0.8074		1.045, 2, 3
Figure 6E		p73-Cre; Cxcl12flox/+ vs. Cxcl12flox: 0.5107;
		p73-Cre; Cxcl12flox/flox vs. Cxcl12flox: 0.9888;
	Nested 1 way ANOVA	p73-Cre; Cxcl12flox/flox vs. p73-Cre; Cxcl12flox/+: 0.4387		1.039, 2, 6
Figure 7A		p73-Cre; Cxcl12flox/+ vs. Cxcl12flox: 0.5818;
		p73-Cre; Cxcl12flox/flox vs. Cxcl12flox: 0.3129;
	Ordinary 1 way ANOVA	p73-Cre; Cxcl12flox/flox vs. p73-Cre; Cxcl12flox/+: 0.9128		1.159, 2, 35
Figure 7B		p73-Cre; Cxcl12flox/+ vs. Cxcl12flox: 0.9027;
		p73-Cre; Cxcl12flox/flox vs. Cxcl12flox: 0.8899;
	Ordinary 1 way ANOVA	p73-Cre; Cxcl12flox/flox vs. p73-Cre; Cxcl12flox/+: 0.6700		0.3692, 2, 35
Figure 7C		p73-Cre; Cxcl12flox/+ vs. Cxcl12flox: 0.9454;
		p73-Cre; Cxcl12flox/flox vs. Cxcl12flox: 0.8090;
	Ordinary 1 way ANOVA	p73-Cre; Cxcl12flox/flox vs. p73-Cre; Cxcl12flox/+: 0.6760		0.3975, 2, 32
Figure 7D		p73-Cre; Cxcl12flox/+ vs. Cxcl12flox: 0.1312;
		p73-Cre; Cxcl12flox/flox vs. Cxcl12flox: 0.7974;
	Ordinary 1 way ANOVA	p73-Cre; Cxcl12flox/flox vs. p73-Cre; Cxcl12flox/+: 0.3797		2.014, 2, 35
Figure 7E		p73-Cre; Cxcl12flox/+ vs. Cxcl12flox: 0.4302;
		p73-Cre; Cxcl12flox/flox vs. Cxcl12flox: 0.9374;
Context	Ordinary 1 way ANOVA	p73-Cre; Cxcl12flox/flox vs. p73-Cre; Cxcl12flox/+: 0.6370		0.8212, 2, 35
Figure 7E		p73-Cre; Cxcl12flox/+ vs. Cxcl12flox: 0.9032;
		p73-Cre; Cxcl12flox/flox vs. Cxcl12flox: 0.7425;
Cue	Ordinary 1 way ANOVA	p73-Cre; Cxcl12flox/flox vs. p73-Cre; Cxcl12flox/+: 0.9604		0.2778, 2, 35
Figure 2-1		p73-Cre; Cxcl12flox/+ vs. Cxcl12flox: 0.5710;
		p73-Cre; Cxcl12flox/flox vs. Cxcl12flox: 0.5022;
	Ordinary 1 way ANOVA	p73-Cre; Cxcl12flox/flox vs. p73-Cre; Cxcl12flox/+: 0.9910		0.8485, 2, 6
Figure 7-1A		p73-Cre; Cxcl12flox/+ vs. Cxcl12flox: 0.9770 (female), 0.3215 (male)
		p73-Cre; Cxcl12flox/flox vs. Cxcl12flox: 0.7221 (female); 0.3181 (male)		0.4372, 2, 14 (female)
	Ordinary 1 way ANOVA	p73-Cre; Cxcl12flox/flox vs. p73-Cre; Cxcl12flox/+: 0.6798 (female); 0.9992 (male)		1.424, 2, 18 (male)
Figure 7-1B		p73-Cre; Cxcl12flox/+ vs. Cxcl12flox: 0.9385 (female), 0.9871 (male)
		p73-Cre; Cxcl12flox/flox vs. Cxcl12flox: 0.9007 (female); 0.9450 (male)		0.2372, 2, 14 (female)
	Ordinary 1 way ANOVA	p73-Cre; Cxcl12flox/flox vs. p73-Cre; Cxcl12flox/+: 0.7774 (female); 0.8724 (male)		0.1308, 2, 18 (male)
Figure 7-1C		p73-Cre; Cxcl12flox/+ vs. Cxcl12flox: 0.6969 (female), 0.9999 (male)
		p73-Cre; Cxcl12flox/flox vs. Cxcl12flox: 0.7900 (female); 0.9956 (male)		0.8166, 2, 13 (female)
	Ordinary 1 way ANOVA	p73-Cre; Cxcl12flox/flox vs. p73-Cre; Cxcl12flox/+: 0.4321 (female); 0.9945 (male)		0.006436, 2, 16 (male)
Figure 7-1D		p73-Cre; Cxcl12flox/+ vs. Cxcl12flox: 0.2291 (female), 0.4473 (male)
		p73-Cre; Cxcl12flox/flox vs. Cxcl12flox: 0.1312 (female); 0.8001 (male)		2.711, 2, 14 (female)
	Ordinary 1 way ANOVA	p73-Cre; Cxcl12flox/flox vs. p73-Cre; Cxcl12flox/+: 0.9815 (female); 0.1413 (male)		2.037, 2, 18 (male)
Figure 7-1E		p73-Cre; Cxcl12flox/+ vs. Cxcl12flox: 0.3840 (female), 0.4498 (male)
		p73-Cre; Cxcl12flox/flox vs. Cxcl12flox: 0.9666 (female); 0.7156 (male)		0.9670, 2, 14 (female)
Context	Ordinary 1 way ANOVA	p73-Cre; Cxcl12flox/flox vs. p73-Cre; Cxcl12flox/+: 0.5672 (female); 0.8702 (male)		0.7679, 2, 18 (male)
Figure 7-1F		p73-Cre; Cxcl12flox/+ vs. Cxcl12flox: 0.8266 (female), 0.8875 (male)
		p73-Cre; Cxcl12flox/flox vs. Cxcl12flox: 0.8533 (female); 0.9758 (male)		0.4991, 2, 14 (female)
Cue	Ordinary 1 way ANOVA	p73-Cre; Cxcl12flox/flox vs. p73-Cre; Cxcl12flox/+: 0.5895 (female); 0.9572 (male)		0.1107, 2, 18 (male)
